# Supplementary material for: Determination of Interactive States of Immune Checkpoint Regulators in Lung Metastases after Radiofrequency Ablation
Source: Cancers (Basel). 2022 Nov 22;14(23):5738. doi: 10.3390/cancers14235738 (PMC9737190; doi:10.3390/cancers14235738)
Supplement: Supplementary file 1 [file cancers-14-05738-s001.zip]

Archive with 1 entries (1 files):
- cancers-2005155-supplementary.pdf
